# Supplementary material for: Caffeine does not entrain the circadian clock but improves daytime alertness in blind patients with non-24-hour rhythms
Source: Sleep Med. 2015 Jun;16(6):800–4. doi: 10.1016/j.sleep.2015.01.018 (PMC4465963; doi:10.1016/j.sleep.2015.01.018)
Supplement: Conflict of interest — ICMJE Form for Disclosure of Potential Conflicts of Interest form. [file mmc1.zip]

Archive with 2 entries (2 files):
- icmje_author_form MSH.pdf
- icmje_author_form SWL.pdf
